# Supplementary material for: Survey of Candidate Genes for Maize Resistance to Infection by Aspergillus flavus and/or Aflatoxin Contamination
Source: Toxins (Basel). 2018 Jan 31;10(2):61. doi: 10.3390/toxins10020061 (PMC5848162; doi:10.3390/toxins10020061)
Supplement: Supplementary file 1 [file toxins-10-00061-s001.zip]

Archive with 1 entries (1 files):
- toxins-260167-supplementary.xlsx
