# Supplementary material for: Survey of Candidate Genes for Maize Resistance to Infection by Aspergillus flavus and/or Aflatoxin Contamination
Source: Toxins (Basel). 2018 Jan 31;10(2):61. doi: 10.3390/toxins10020061 (PMC5848162; doi:10.3390/toxins10020061)
Supplement: Supplementary file 1 [file toxins-10-00061-s001.zip › toxins-260167-supplementary.xlsx]

## Sheet: Sheet1
Table S1: Descriptive Information for Candidate Genes Associated with Resistance to Kernel Infection by Aspergillus flavus and/or aflatoxin accumulation. Quantitative trait loci and associated single nucleotide polymorphisms (SNPS) were analyzed in maize mapping populations: Mp313E x B73 (MpB); Mp715 x T173 (MpT); Mp717 x NC300 (MpNC), and Mp313E x Va35 (MpVa).
Groupings	Identifiers			GENOMIC LOCATION										SNP and QTL Information
	AGP v3 annotation	AGP v4 annotation	Uniprot	Bin	Chr	Start	End	Description (Gramene/ MaizeGDB/ Phytomine)	E.C. #	Panther	KEGG	KOG	Pathway	SNP Associations (p<10-3; ** indicates p< 10 -6)	Mapped in QTL population	QTL Results	REFERENCES
Carbohydrate Metabolism	GRMZM2G099454	Zm00001d027524	B4F9D5	1.01	1	7398292	7402945	CHIT16- chitinase family protein precursor, expressed	E.C. 3.2.1.14	PTHR22595	K25047	KOG4742	PWY-6902		MpT	MpT QTL LOD 3	PloS One 2015, 10, e0126185.
Carbohydrate Metabolism	GRMZM2G312226	Zm00001d028115	A0A1D6JS62	1.02	1	22892608	22893918	Chitinase family protein	E.C. 3.2.1.14	PTHR22595			PWY-6902		MpT, MpNC, MpB, MpVa	MpVa QTL LOD 3.7	PloS One 2015, 10, e0126185.
Carbohydrate Metabolism	GRMZM2G134251	Zm00001d028235	B4FYZ2	1.02	1	27304392	27306738	Beta-hexosaminidase	E.C. 3.2.1.52	PTHR14845	K12373	KOG2499	PWY-6902		MpT, MpNC, MpB, MpVa	MpVa QTL LOD 3.7	PloS One 2015, 10, e0126185.
Carbohydrate Metabolism	GRMZM2G101841	Zm00001d028351	A0A1D6JVC7	1.03	1	31348167	31349729	Pectinesterase				-	PWY-1081/ PWY-7246/ PWY-7248	≥ 15 SNPs tested; 0 were associated	MpT, MpB, MpVa	no QTL	PloS One 2015, 10, e0126185.
Carbohydrate Metabolism	GRMZM2G162690	Zm00001d029654	B8A3P1	1.04	1	80003683	80008544	Trehalase1	E.C. 3.2.1.28	PTHR23403	K01194	KOG0602		≥ 15 SNPs tested; 0 were associated	MpB, MpVa	no QTL	PloS One 2015, 10, e0126185.
Carbohydrate Metabolism	GRMZM2G103668	Zm00001d029794	A0A1D6K7T5	1.05	1	85545979	85547146	CHIT14- chitinase family protein precursor, expressed Hypothetical protein LOC100275812	E.C. 3.2.1.14	PTHR22595		KOG4742	PWY-6902	4 SNPs tested; 25% were associated	MpT, MpB, MpVa	no QTL	PloS One 2015, 10, e0126185.
Carbohydrate Metabolism	GRMZM2G347280	Zm00001d032298	B6STK8	1.07	1	217833921	217836445	trehalose-6-phosphate phosphatase1	E.C. 3.1.3.12	PTHR10788	K01087	ENOG410IMM9		14 SNPs tested; 0 were associated	MpNC, MpB, MpVa	MpVa QTL LOD 3	PloS One 2015, 10, e0126185.
Carbohydrate Metabolism	GRMZM2G162505	Zm00001d032947	A0A1D6KV12	1.08	1	240766113	270767264	Chitinase 1	E.C. 3.2.1.14	PTHR11177		-	PWY-6902	27 SNPs tested; 67% were associated	MpT, MpNC, MpB, MpVa	MpVa QTL LOD 3	PloS One 2015, 10, e0126185.
Carbohydrate Metabolism	GRMZM2G078279	Zm00001d002860	B6TKK5	2.03	2	24179119	24182799	Expansin-B3		-	K20628	ENOG410IFMZ		≥ 15 SNPs tested; 0.5% were associated**	MpT, MpB, MpVa	MpB QTL LOD 6; MpVa QTL LOD 4	Mol Plant 2015, 8, 871-884
Carbohydrate Metabolism	GRMZM2G051921	Zm00001d003188	C0PKN5	2.04	2	34135547	34136697	Endochitinase EP3	E.C. 3.2.1.14	PTHR22595	K01183	KOG4742	PWY-6902	6 SNPs tested; 33% were associated	MpT, MpNC, MpB, MpVa	MpT QTL LOD 3; MpB QTL LOD 6; MpVa QTL LOD 4	PloS One 2015, 10, e0126185.
Carbohydrate Metabolism	GRMZM2G051943	Zm00001d003190	B4FTS6	2.04	2	34162588	34163936	Endochitinase A precursor/ chitinase cta1, chiA, chita, chitinase A1, SSR umc1783	E.C. 3.2.1.14	PTHR22595	K01183	KOG4742	PWY-6902	7 SNPs tested; 43% were associated	MpT, MpNC, MpB, MpVa	MpT QTL LOD 3; MpB QTL LOD 6; MpVa QTL LOD 4	PloS One 2015, 10, e0126185.
Carbohydrate Metabolism	GRMZM2G052175	Zm00001d003191	B6SZA3	2.04	2	34165626	34167847	Endochitinase A, umc1783, Endochitinase EP3	E.C. 3.2.1.14	PTHR22595	K01183	KOG4742	PWY-6902	7 SNPs tested; 43% were associated	MpT, MpNC, MpB, MpVa	MpT QTL LOD 3; MpB QTL LOD 6; MpVa QTL LOD 4	PloS One 2015, 10, e0126185.
Carbohydrate Metabolism	GRMZM2G393762	Zm00001d003439	A0A1D6E996	2.04	2	43261892	43265662	Pectinesterase	E.C. 3.1.1.11	PTHR31321			PWY-1081	≥ 15 SNPs tested; 0.1% were associated	MpT, MpNC, MpB, MpVa	MpB QTL LOD 9; MpVa QTL LOD 4	PloS One 2015, 10, e0132120
Carbohydrate Metabolism	GRMZM2G119689	Zm00001d003776	B6UD65	2.04	2	57435843	57439124	Beta-fructofuranosidase, insoluble isoenzyme 2 (INCW)	E.C. 3.2.1.26	PTHR31953	K01193	KOG0228	PWY66-373 PWY-621	≥ 15 SNPs tested; 1% were associated	MpT, MpNC, MpB, MpVa	MpB QTL LOD 9
Carbohydrate Metabolism	GRMZM5G890599	Zm00001d006375	A0A1D6EVQ9	2.07	2	200213714	200214409	Probable trehalose-phosphate phosphatase F	E.C. 3.1.3.12	PTHR10788	K01087	COG1877	PWY-881	≥ 15 SNPs tested; 0 were associated	MpT, MpNC, MpB, MpVa	no QTL
Carbohydrate Metabolism	GRMZM2G117564	Zm00001d006913	A0A1D6F221	2.08	2	213142636	213145421	trehalose-6-phosphate phosphatase3	E.C. 3.1.3.12	PTHR10788	K01087			≥ 15 SNPs tested; 1.5% were associated**	MpT, MpB, MpVa	no QTL
Carbohydrate Metabolism	GRMZM2G403475	Zm00001d041426	A0A1D6MW10	3.04	3	118825321	118826546	Chitinase 2	E.C. 3.2.1.14	PTHR11177			PWY-6902	5 SNPs tested; 0 were associated	MpT, MpNC, MpB, MpVa	no QTL	PloS One 2015, 10, e0126185.
Carbohydrate Metabolism	GRMZM2G016561	Zm00001d041950	A0A1D6MZZ9	3.05	3	144130475	144132177	Pectin acetylesterase 5		PTHR21562				≥ 15 SNPs tested; 0 were associated	MpT, MpVa	MpT QTL LOD5.5; MpB QTL LOD5
Carbohydrate Metabolism	GRMZM2G086845	Zm00001d042536	Q6XZ79	3.06	3	168566367	168569728	fructokinase1	E.C. 2.7.1.4	PTHR10584	K00847	KOG2855	PWY-3801 PWY-621	≥ 15 SNPs tested; 0 were associated	MpT, MpB, MpVa	MpT QTL LOD5.5; MpB QTL LOD5
Carbohydrate Metabolism	GRMZM5G837822	Zm00001d042768	B6TVA3	3.06	3	176615173	176616148	Hevamine-A, glycosyl hydrolase	E.C. 3.2.1.14 E.C. 3.2.1.17	PTHR11177		KOG4701	PWY-6902	≥ 15 SNPs tested; 0.5% were associated	MpT, MpB, MpVa	MpB QTL LOD5	PloS One 2015, 10, e0126185.
Carbohydrate Metabolism	GRMZM2G453805	Zm00001d043988	B4G1T3	3.08	3	212090496	212094850	Prm3 from Zea mays, chem5, chn1	E.C. 3.2.1.14	PTHR11177	K01183	KOG4701	PWY-6902	≥ 15 SNPs tested; 0.5% were associated	MpT, MpVa	MpT QTL LOD 3	PloS One 2015, 10, e0126185.
Carbohydrate Metabolism	GRMZM2G053047	Zm00001d044188	A0A1D6NJ98	3.09	3	217901431	217912264	glycosyl transferase family 1 protein		PTHR12526				≥ 15 SNPs tested; 0.01% were associated	MpT, MpNC, MpB, MpVa	no QTL	Crop Science 2015, 55, 1857-1867.
Carbohydrate Metabolism	GRMZM2G133781	Zm00001d048903	B4FR99	4.02	4	6629624	6631469	Glycosyl Hydrolase, Putative uncharacterized protein	E.C. 3.2.1.14	PTHR11177	K01183	KOG4701	PWY-6902	≥ 15 SNPs tested; 1.5% were associated	MpT, MpNC, MpB, MpVa	no QTL	PloS One 2015, 10, e0126185.
Carbohydrate Metabolism	GRMZM2G117989	Zm00001d048947	K7UPV6	4.02	4	9662595	9664016	Chitinase related, pathogenesis-related protein 3	-	PTHR22595		KOG4742		≥ 15 SNPs tested; 0 were associated	MpT, MpNC, MpVa	no QTL	PloS One 2015, 10, e0126185.
Carbohydrate Metabolism	GRMZM2G358153	Zm00001d049028	B4FBN8	4.03	4	12097106	12098498	Chitinase 1, Glycosyl hydrolase	E.C. 3.2.1.14	PTHR11177		ENOG41103X2	PWY-6902	≥ 15 SNPs tested; 2% were associated	MpT, MpNC, MpB, MpVa	no QTL	PloS One 2015, 10, e0126185.
Carbohydrate Metabolism	GRMZM2G366659	Zm00001d050293	K7TVY0	4.05	4	76359450	76362880	trehalose-6-phosphate synthase9 isozyme of GRMZM2G019898	E.C. 2.4.1.15 E.C. 3.1.3.12	PTHR10788	K16055	COG0380/ COG1877		≥ 15 SNPs tested; 1% were associated	MpT, MpNC, MpB, MpVa	no QTL
Carbohydrate Metabolism	GRMZM2G312521	Zm00001d052060	A0A1D6QCI5	4.07	4	174991784	174996304	Trehalose-6-phosphate synthase10 isozyme of GRMZM2G019898	E.C. 2.4.1.15 E.C. 3.1.3.12	PTHR10788		-		≥ 15 SNPs tested; 3% were associated	MpT, MpNC, MpB	MpB QTL LOD 9
Carbohydrate Metabolism	GRMZM2G064360	Zm00001d014840	B6TFQ3	5.03	5	63257285	63258794	Basic endochitinase 1	E.C. 3.2.1.14	PTHR22595	K25047	KOG4742	PWY-6902	9 SNPs tested; 2.2% were associated	MpT, MpNC, MpB, MpVa	MpT QTL LOD 9	PloS One 2015, 10, e0126185.
Carbohydrate Metabolism	GRMZM2G389582	Zm00001d014842	Q41795	5.03	5	63306100	63308250	Chitinase chn3, Clone 304975 mRNA sequence	E.C. 3.2.1.14	PTHR22595	K25047	KOG4742	PWY-6902	13 SNPs tested; 0 were associated	MpT, MpNC, MpB, MpVa	MpT QTL LOD 9	PloS One 2015, 10, e0126185.
Carbohydrate Metabolism	GRMZM2G129189	Zm00001d017152	B6TT00	5.05	5	182569001	182570164	Endochitinase PR4, Putative uncharacterized protein	E.C. 3.2.1.14	PTHR22595	K01183	KOG4742	PWY-6902	≥ 15 SNPs tested; 0.3% were associated	MpT, MpNC, MpB, MpVa	no QTL	PloS One 2015, 10, e0126185.
Carbohydrate Metabolism	GRMZM2G057766	Zm00001d017639	A0A1D6HG33	5.06	5	197616613	197617689	Chitinase 1, Glycosyl hydrolase	E.C. 3.2.1.14	PTHR11177		-	PWY-6902	≥ 15 SNPs tested; 0.3% were associated	MpT, MpB, MpVa	no QTL	PloS One 2015, 10, e0126185.
Carbohydrate Metabolism	GRMZM2G122231	Zm00001d018342	A0A1D6HMX6	5.08	5	213103736	213107678	Trehalose-6-phosphate synthase11	E.C. 2.4.1.15 E.C. 3.1.3.12	PTHR10788	K16055	KOG1050		≥ 15 SNPs tested; 0.2% were associated	MpT, MpB, MpVa	MpT QTL LOD4.5
Carbohydrate Metabolism	GRMZM2G141456	Zm00001d049226	B4F9H4	5.08	5	215221983	215223671	Chitinase, chn2, AC211652.4_FGP003; Glycosyl hydrolase family with chitinase insertion domain.	E.C. 3.2.1.14	PTHR11177	K01183	KOG2806	PWY-6902	≥ 15 SNPs tested; 0.3% were associated	MpT, MpB, MpVa	MpT QTL LOD4.5	PloS One 2015, 10, e0126185.
Carbohydrate Metabolism	GRMZM2G051677	Zm00001d035037	Q6XZ78	6	6	3573121	3576235	Fructokinase-2	E.C. 2.7.1.4	PTHR10584	K00847	KOG2855	PWY-3801 PWY-621	≥ 15 SNPs tested; 1% were associated	MpT, MpNC, MpVa	no QTL
Carbohydrate Metabolism	GRMZM2G180625	Zm00001d035156	B4FS87	6	6	6901483	6906034	Glyceraldehyde-3-phosphate dehydrogenase, cytosolic from Zea mays	-	PTHR10836	K00135	KOG0657	PWY-5464/ PWY-1042/ PWY-724/ PWY-5097/ Glycolysis I	≥ 15 SNPs tested; 0.5% were associated	MpT, MpNC, MpVa	no QTL
Carbohydrate Metabolism	GRMZM2G034598	Zm00001d035598	B6ST04	6.01	6	34442305	34456206	Beta-hexosaminidase beta chain	E.C. 3.2.1.52	PTHR22600	K12373	KOG2499	PWY-6902	≥ 15 SNPs tested; 0.5% were associated	MpT, MpNC, MpB, MpVa	no QTL	PloS One 2015, 10, e0126185.
Carbohydrate Metabolism	GRMZM2G412577	Zm00001d036144	A0A1D6LKX7	6.01	6	71623516	71624169	chitinase activity	E.C. 3.2.1.14	PTHR22595			PWY-6902	5 SNPs tested; 0 were associated	MpT, MpNC, MpB, MpVa	no QTL	PloS One 2015, 10, e0126185.
Carbohydrate Metabolism	GRMZM2G005499	Zm00001d036222	B4FA18	6.01	6	75122115	75131168	Probable sugar phosphate/phosphate translocator		PTHR11132		KOG1443		≥ 15 SNPs tested; 3.5% were associated**	MpT, MpNC, MpB, MpVa	no QTL	Crop Science 2015, 55, 1857-1867.
Carbohydrate Metabolism	GRMZM2G145518	Zm00001d036366	B8A247	6.01	6	82976807	82978585	Putative Uncharacterized protein CHIT4-chitinase family protein precursor, expressed	E.C. 3.2.1.14	PTHR22595	K25047	KOG4742	PWY-6902	10 SNPs tested; 0 were associated	MpT, MpNC, MpB, MpVa	MpVa QTL LOD 3.5	PloS One 2015, 10, e0126185.
Carbohydrate Metabolism	GRMZM2G145461	Zm00001d036370	B4G0Q3	6.01	6	83025839	83027065	Chitinase2	E.C. 3.2.1.14	PTHR22595	K25047	KOG4742	PWY-6902	19 SNPs tested; 0 were associated	MpT, MpNC, MpB, MpVa	MpVa QTL LOD 3.5	PloS One 2015, 10, e0126185.
Carbohydrate Metabolism	GRMZM2G447795	Zm00001d037656	B6U2X8	6.05	6	129268963	129270180	Xylanase inhibitor protein 1	E.C. 3.2.1.14	PTHR11177	K01183	KOG4701	PWY-6902	11 SNPs tested; 0 were associated	MpT, MpNC, MpB, MpVa	no QTL	PloS One 2015, 10, e0126185.
Carbohydrate Metabolism	GRMZM2G119970	Zm00001d000434	B8A3S5	6.05	6	142393787	142396033	ADENINE/GUANINE PERMEASE AZG1		PTHR11119	K06901			≥ 15 SNPs tested; 0.5% were associated	MpT, MpNC, MpB, MpVa	MpB QTL LOD 5
Carbohydrate Metabolism	GRMZM2G162359	Zm00001d018966	B4G1C2	7.01	7	10656437	10658172	Acidic endochitinase	E.C. 3.2.1.14	PTHR11177	K01183	KOG4701	PWY-6902	≥ 15 SNPs tested; 0 were associated	MpT, MpNC, MpB, MpVa	no QTL	PloS One 2015, 10, e0126185.
Carbohydrate Metabolism	GRMZM2G174396	Zm00001d020272	A0A1D6I3A6	7.02	7	100351591	100353678	trehalose-6-phosphate phosphatase8	E.C. 3.1.3.12	PTHR10788	K01087	-		≥ 15 SNPs tested; 0 were associated	MpT, MpNC, MpB, MpVa	no QTL
Carbohydrate Metabolism	GRMZM2G168364	Zm00001d020974	B4G1H3	7.03	7	134168464	134170246	Endochitinase A2	-	PTHR22595		KOG4742		≥ 15 SNPs tested; 1% were associated	MpT, MpNC, MpB, MpVa	no QTL	PloS One 2015, 10, e0126185.
Carbohydrate Metabolism	GRMZM2G400497	Zm00001d008199	K7VNG7	8	8	839459	841251	chitinase activity	E.C. 3.2.1.14	PTHR22595			PWY-6902	≥ 15 SNPs tested; 0.5% were associated	Not polymorphic in any population	no QTL	PloS One 2015, 10, e0126185.
Carbohydrate Metabolism	GRMZM2G416836	Zm00001d008338	A0A1D6FC28	8.01	8	5488159	5500321	trehalose-6-phosphate synthase 14	E.C. 2.4.1.15	PTHR10788 PTHR22847		-		≥ 15 SNPs tested; 1.5% were associated	MpT	no QTL
Carbohydrate Metabolism	GRMZM2G062974	Zm00001d009936	B6TR38	8.03	8	88320183	88321587	Basic endochitinase A	E.C. 3.2.1.14	PTHR22595	K25047	KOG4742	PWY-6902	≥ 15 SNPs tested; 0 were associated	MpT, MpNC, MpVa	no QTL	PloS One 2015, 10, e0126185.
Carbohydrate Metabolism	GRMZM2G147221	Zm00001d010039	B6TTA1	8.03	8	94261625	94264231	Cellulase containing protein	E.C. 3.2.1.58	PTHR10551		ENOG410IHBU	PWY-1001	≥ 15 SNPs tested; 10% were associated**	MpT, MpNC, MpVa	no QTL	Crop Science 2015, 55, 1857-1867.
Carbohydrate Metabolism	GRMZM2G068943	Zm00001d010755	K7V516	8.05	8	123130508	123138783	Trehalose-6-phosphate synthase isoform a	E.C. 2.4.1.15	PTHR10788	K16055	KOG1050		≥ 15 SNPs tested; 0 were associated	MpT, MpNC, MpVa	no QTL
Carbohydrate Metabolism	GRMZM2G083292	Zm00001d010911	K7VXP1	8.05	8	128874877	128875984	Chitinase family protein	E.C. 3.2.1.14	PTHR22595			PWY-6902	≥ 15 SNPs tested; 0 were associated	MpT, MpNC, MpVa	no QTL	PloS One 2015, 10, e0126185.
Carbohydrate Metabolism	GRMZM2G037694	Zm00001d011370	B4F8H2	8.05	8	144123258	144130217	Hydrolase, hydrolyzing O-glycosyl compound	E.C. 3.2.1.14	PTHR11177	K17525	KOG2091		≥ 15 SNPs tested; 0.5% were associated	MpT, MpNC, MpVa	MpVa QTL LOD 3.5	PloS One 2015, 10, e0126185.
Carbohydrate Metabolism	GRMZM2G117405	Zm00001d012176	C0PLT8	8.06	8	164107807	164113168	Beta-hexosaminidase 3	E.C. 3.2.1.52		K12373	KOG2499		≥ 15 SNPs tested; 0.5% were associated	MpT, MpNC, MpVa	MpVa QTL LOD 3.5	PloS One 2015, 10, e0126185.
Carbohydrate Metabolism	GRMZM5G833389	Zm00001d012518	P30792	8.08	8	170315932	170320657	2,3-bisphosphoglycerate-independent phosphoglycerate mutase from Zea mays	E.C. 5.4.2.12	PTHR31637	K15633	KOG4513	PWY-1042/ ANAGLYCOLYSIS-PWY PWY-5464/ GLUCONEO-PWY ANEROFRUCATO-PWY	≥ 15 SNPs tested; 0 were associated	MpVa	no QTL
Carbohydrate Metabolism	GRMZM2G118462	Zm00001d012748	C0PDN0	8.09	8	173973120	173978270	Trehalose-6-phosphate synthase15	E.C. 2.4.1.15 E.C. 3.1.3.12	PTHR10788	K16055	COG0380/ COG1877		≥ 15 SNPs tested; 0.5% were associated	MpT, MpVa	no QTL	Front. Plant Sci. 2011, 2:70
Carbohydrate Metabolism	GRMZM2G080354	Zm00001d044854	B4FPT4	9.01	9	5654774	5657748	trehalose-6-phosphate phosphatase10	E.C. 3.1.3.12	PTHR10788	K01087	COG1877		≥ 15 SNPs tested; 0 were associated	MpT, MpNC, MpB	no QTL
Carbohydrate Metabolism	GRMZM2G0338208	Zm00001d045451	A0A1D6NVZ7	9.02	9	22790749	22795294	transketolase	E.C. 2.2.1.1	PTHR11624	K00615		NONOXIDENT-PWY PWY-5723	≥ 15 SNPs tested; 0.5% were associated	MpT, MpNC, MpB, MpVa	no QTL
Carbohydrate Metabolism	GRMZM2G178546	Zm00001d047110	B4FVF6	9.04	9	117179608	117183243	trehalose-6-phosphate phosphatase	E.C. 3.1.3.12	PTHR10788	K01087	COG1877		≥ 15 SNPs tested; 0.5% were associated	MpT, MpNC, MpB, MpVa	no QTL
Carbohydrate Metabolism	GRMZM2G400999	Zm00001d037653	B6U3V2	10	10	1983893	1985197	Xylanase inhibitor protein 1	E.C. 3.2.1.14	PTHR11177	K01183	KOG4701	PWY-6902	≥ 15 SNPs tested; 0.1% were associated	Not polymorphic in any population	no QTL	PloS One 2015, 10, e0126185.
Carbohydrate Metabolism	GRMZM2G074585	Zm00001d025018	Q94KT5	10.04	10	99487994	99489313	Alpha-expansin 3		PTHR31867		ENOG410IGT8		≥ 15 SNPs tested; 0.5% were associated	MpT, MpVa	no QTL	BMC Genomics 2015, 16, 673.
Carbohydrate Metabolism	GRMZM2G090441	Zm00001d025199	C0PIX9	10.04	10	107917988	107919713	Glycosyl hydrolase family protein with chitinase insertion domain	E.C. 3.2.1.14	PTHR11177	K01183	KOG2806	PWY-6902	≥ 15 SNPs tested; 1.5% were associated	MpT, MpVa	no QTL	BMC Genomics 2013, 14, 442
Carbohydrate Metabolism	GRMZM2G005633	Zm00001d025753	C0P451	10.04	10	127392328	127393918	Endochitinase B1	E.C. 3.2.1.14	PTHR22595		KOG4742		≥ 15 SNPs tested; 0 were associated	MpT, MpVa	no QTL	PloS One 2015, 10, e0126185.
Carbohydrate Metabolism	GRMZM2G066162	Zm00001d025764	K7TQH7	10.04	10	127829977	127832789	ENDOGLUCANASE		PTHR22298		ENOG410IK7U	PWY-1001	≥ 15 SNPs tested; 2% were associated**	MpT, MpVa	no QTL
Carbohydrate Metabolism	GRMZM6G738249	Zm00001d029371	B4FST3		scaffold_108	1090	1550	Probable trehalose-phosphate phosphatase J	E.C. 3.1.3.12	PTHR10788	K01087			0 SNPs tested	Not polymorphic in any population	no QTL
Environmental and Cellular Processes	GRMZM2G135359	Zm00001d028770	C0P4K9	1.03	1	45776748	45779979	Protein kinase superfamily protein				KOG1187		≥ 15 SNPs tested; 0.01% were associated	MpT, MpB, MpVa	MpB QTL LOD 4	BMC Genomics 2015, 16, 673.
Environmental and Cellular Processes	GRMZM2G169890	Zm00001d029170	B4FIC7	1.04	1	60147420	60151012	Superoxide dismutase [Cu-Zn] 4A (EC 1.15.1.1) from Zea mays	E.C. 1.15.1.1	PTHR10003	K04565	KOG0441	PWY-1 ROS PWY-6854	13 SNPs tested; no associations	MpB, MpVa	no QTL
Environmental and Cellular Processes	GRMZM2G108416	Zm00001d029231	B6TME5	1.04	1	62442112	62454612	Aminotransferase, class IV family protein	E.C. 2.6.1.42	PTHR11825		KOG0975	ILEUDEG-PWY VALDEG-PWY PWY-3001 BRANCHED-CHAIN-AA-SYN-PWY	≥ 15 SNPs tested; 0 were associated	MpB, MpVa	no QTL
Environmental and Cellular Processes	GRMZM2G007555	Zm00001d030955	B6T8N9	1.05	1	167215863	167225574	Calcineurin B-like protein		PTHR23056	K06268	KOG0034		12 SNPs tested; 0 were associated	MpT, MpB, MpVa	no QTL	Toxins 2011, 3, 754-765;
Environmental and Cellular Processes	GRMZM2G049349	Zm00001d033872	B6UET0	1.1	1	272284844	272287578	Peptidase, M50 family		PTHR31412		ENOG410IH37		≥ 15 SNPs tested; 8.5% were associated**	MpT, MpNC, MpB, MpVa	MpB QTL LOD 3	Crop Science 2015, 55, 1857-1867.
Environmental and Cellular Processes	GRMZM2G061928	Zm00001d002889	B4FXF9	2.03	2	25232214	25239732	Soluble inorganic pyrophosphatase (EC 3.6.1.1)	E.C. 3.6.1.1	PTHR10286	K01507	KOG1626		≥ 15 SNPs tested; 0.5% were associated	MpT, MpB, MpVa	MpB QTL LOD 6; MpVa QTL LOD 4	Plant Phys. 2010, 154, 55-66
Environmental and Cellular Processes	GRMZM2G052644	Zm00001d003039	A0A1D6E645	2.04	2	29299349	29301486	ARP2/3 COMPLEX 34 KDA SUBUNIT		PTHR12058	K05758			≥ 15 SNPs tested; 1.5% were associated**	MpT, MpNC, MpB, MpVa	MpB QTL LOD 6; MpVa QTL LOD 4
Environmental and Cellular Processes	GRMZM2G057637	Zm00001d003282	A0A1D6E8D0	2.04	2	37761692	37762659	Uncharacterized protein		-				≥ 15 SNPs tested; 6.5% were associated**	MpT, MpNC, MpB, MpVa	MpT QTL LOD 3; MpB QTL LOD 6; MpVa QTL LOD 4	BMC Genomics 2015, 16, 673.
Environmental and Cellular Processes	GRMZM2G165597	Zm00001d004559	A0A1D6EG79	2.05	2	115409285	115419299	Leucine-rich repeat protein kinase family protein	E.C. 2.7.11.1	PTHR27003				≥ 15 SNPs tested; 0 were associated	MpT, MpNC, MpB, MpVa	MpB QTL LOD 9
Environmental and Cellular Processes	GRMZM2G113033	Zm00001d004894	O24574	2.05	2	143429392	143430581	Rubisco small subunit2 (ssu2)	E.C. 4.1.1.39	PTHR31262	K01602	ENOG410IM2H	PWY-5723 PWY-5532	14 SNPs tested; 0 were associated	MpT, MpNC, MpB, MpVa	MpB QTL LOD 9
Environmental and Cellular Processes	GRMZM2G176977	Zm00001d005489	A0A1D6ENB8	2.06	2	171703507	171711295	D-isomer specific 2-hydroxyacid dehydrogenase family protein (glyoxylate reductase)	E.C. 1.1.1.79	PTHR10996	K00620 K00630		SER-GLYSYN-PWY	4 SNPs tested; 0 were associated	MpT, MpNC, MpB, MpVa	MpB QTL LOD 5.5	Biochemical J 2009, 423, 15-22
Environmental and Cellular Processes	GRMZM2G026065	Zm00001d005976	B4FZ80	2.07	2	189521916	189525723	Serine/threonine-protein kinase D6PKL1				KOG0610		≥ 15 SNPs tested; 4% were associated**	MpT, MpNC, MpB, MpVa	MpB QTL LOD 5.5	Crop Science 2015, 55, 1857-1867.
Environmental and Cellular Processes	GRMZM2G152470	Zm00001d041455	B8A042	3.04	3	121088070	121092078	Homocysteine-S-methyltransferase 3	E.C. 2.1.1.10	PTHR21091	K00547	ENOG410ITI9	PWY-724 PWY-702	≥ 15 SNPs tested; 0.5% were associated	MpT, MpNC, MpB, MpVa	MpB QTL LOD5	Toxins 2011, 3, 754-765; Biosci. Biotechnol. Biochem. 2007, 71, 2144-2154
Environmental and Cellular Processes	GRMZM2G326116	Zm00001d041746	A0A1D6MXY7	3.05	3	135111818	135133286	(M=2) 1.23.1.4 - (-)-lariciresinol reductase / Pinoresinol/lariciresinol reductase	E.C. 1.23.1.4	PTHR10366			PWY-5466 PWY-6824	≥ 15 SNPs tested; 1.5% were associated	MpT, MpVa	MpT QTL LOD5.5; MpB QTL LOD5	The Journal Biol. Chem. 1999, 274, 7516-7527
Environmental and Cellular Processes	GRMZM2G146246	Zm00001d042216	B4FK84	3.05	3	155015581	155017338	Glutathione transferase III(B) (EC 2.5.1.18) from Zea mays	E.C. 2.5.1.18	PTHR11260		KOG0867	PWY-4061 PWY-6842	≥ 15 SNPs tested; 2.5% were associated	MpT, MpVa	MpT QTL LOD5.5; MpB QTL LOD5	Plant Phys. 2000, 124, 1105-1120 J. Mol. Bio. 1997, 274, 446-453
Environmental and Cellular Processes	GRMZM2G169773	Zm00001d043272	B6TBK8	3.07	3	191113339	191119677	Secretory carrier-associated membrane protein (SC3 protein)		PTHR10687		KOG3088		≥ 15 SNPs tested; 1.2% associated	MpT, MpB, MpVa	no QTL
Environmental and Cellular Processes	GRMZM2G409430	Zm00001d043439	C0P2V4	3.07	3	196936142	196947739	Nuclear pore complex protein NUP85		PTHR13373	K14304	KOG2271		≥ 15 SNPs tested; 1.6% were associated	MpT, MpB, MpVa	MpT QTL LOD 3
Environmental and Cellular Processes	GRMZM2G052991	Zm00001d044187	A0A1D6NJ95	3.09	3	217877252	217890489	DNA (Cytosine-5)-methyltransferase DRM2	E.C. 2.1.1.37	PTHR23068				≥ 15 SNPs tested; 0.01% were associated	MpT, MpNC, MpB, MpVa	no QTL	Crop Science 2015, 55, 1857-1867.
Environmental and Cellular Processes	GRMZM2G003814	Zm00001d049363	K7UAQ8	4.04	4	26428586	26435580	Putative alcohol dehydrogenase superfamily protein	E.C. 1.3.1.38	PTHR11695	K07512		PWY66-389	≥ 15 SNPs tested; 3% were associated**	MpT, MpNC, MpVa	no QTL	Crop Science 2015, 55, 1857-1867.
Environmental and Cellular Processes	AC196475.3FG004	Zm00001d049541	Q6VWG3	4.05	4	32278881	32280752	Flavone 3'-O-methyltransferase 1 (Brown midrib3)	E.C. 2.1.1.68			KOG3178	PWY-361	≥ 15 SNPs tested; 0.1% were associated**	MpT, MpNC, MpB, MpVa	no QTL
Environmental and Cellular Processes	GRMZM2G114702	Zm00001d050324	B6TJ12	4.05	4	78639023	78642969	Uncharacterized protein. Transmembrane helix		-		ENOG410JXHM		9 SNPs tested; 0.1% were associated**	MpT, MpNC, MpB, MpVa	no QTL
Environmental and Cellular Processes	GRMZM2G111922	Zm00001d051225	B4FQZ5	4.05	4	145758982	145760342	Putative GEM-like protein 8		PTHR31969		ENOG410IWHU		≥ 15 SNPs tested; 1% were associated	MpT, MpNC, MpB, MpVa	no QTL	Scientific Reports 2016, DOI: 10.1038/srep22660
Environmental and Cellular Processes	GRMZM2G157458	Zm00001d051238	K7U2G5	4.05	4	146170301	146171109	Ferredoxin-thioredoxin reductase variable chain	E.C. 1.8.7.2	PTHR10949				≥ 15 SNPs tested; 0 were associated	MpT, MpNC, MpB, MpVa	no QTL
Environmental and Cellular Processes	GRMZM2G126732	Zm00001d052136	Q3ZTU5	4.07	4	177657802	177660210	1-aminocyclopropane-1-carboxylate oxidase20	E.C. 1.14.17.4	PTHR10209	K05933	KOG0143	ETHYL-PWY	≥ 15 SNPs tested; 0 were associated	MpT, MpB, MpVa	MpB QTL LOD 9
Environmental and Cellular Processes	GRMZM2G079348	Zm00001d054044	K7UGM3	4.11	4	240651914	240655881	Catalase isozyme 3	E.C. 1.11.1.6	PTHR11465		KOG0047	DETOX1-PWY DETOX1-PWY1ROS	≥ 15 SNPs tested; 0.01% were associated	MpT, MpNC, MpB	MpT QTL LOD 7	MPMI 2007, 20, 697-706
Environmental and Cellular Processes	GRMZM2G312827	Zm00001d016259	Q9FV60	5.04	5	150531872	150549339	Calmodulin-binding protein MPCBP		PTHR23083		KOG4162		≥ 15 SNPs tested; 3% were associated**	Not polymorphic in any population	no QTL
Environmental and Cellular Processes	GRMZM2G000278	Zm00001d016783	C0PKQ6	5.04	5	171731069	171736269	Stress-induced protein kinase1				KOG0583		≥ 15 SNPs tested; 0.5% were associated	MpNC, MpB, MpVa	no QTL
Environmental and Cellular Processes	GRMZM2G028736	Zm00001d017249	B4F978	5.05	5	185705977	185707950	ammonium transporter2		PTHR11730	K03320			≥ 15 SNPs tested; 0.5% were associated**	MpT, MpNC, MpB, MpVa	no QTL	Crop Science 2015, 55, 1857-1867.
Environmental and Cellular Processes	GRMZM2G151440	Zm00001d018230	A0A1D6HLQ1	5.07	5	211255632	211258791	Bifunctional D-cysteine desulfhydrase/1-aminocyclopropane-1-carboxylate deaminase mitochondrial	E.C. 4.4.1.15	PTHR10314	K05396	ENOG410IK6C		≥ 15 SNPs tested; 0.01% were associated	MpT, MpNC, MpB, MpVa	MpT QTL LOD4.5	Planta 2008, 229, 193-205
Environmental and Cellular Processes	GRMZM2G125138	Zm00001d035098	B4FGR4	6	6	5157377	5161585	glycine-rich protein		PTHR13105				≥ 15 SNPs tested; 3.5% were associated	MpT, MpNC, MpVa	no QTL	BMC Genomics 2015, 16, 673.
Environmental and Cellular Processes	GRMZM2G121208	Zm00001d038852	C0PPI1	6.07	6	161903231	161906492	reversion-to-ethylene sensitivity1 like3		PTHR20921		KOG3150		≥ 15 SNPs tested; 1% were associated	MpT, MpNC, MpVa	no QTL	BMC Genomics 2015, 16, 673.
Environmental and Cellular Processes	GRMZM2G354604	Zm00001d039091	B4FEE5	6.07	6	165905099	165907609	GTP-binding nuclear protein Ran-2	E.C. 3.6.5.1	-	K07936	KOG0096		≥ 15 SNPs tested; 0 were associated	MpT, MpNC, MpVa	no QTL
Environmental and Cellular Processes	GRMZM2G465226	Zm00001d018738	B4FVP5	7	7	3487009	3488071	pathogenesis related protein4		PTHR10334		KOG3017		≥ 15 SNPs tested; 0 were associated	MpT, MpNC	no QTL
Environmental and Cellular Processes	GRMZM2G025992	Zm00001d022505	B6T056	7.05	7	171775019	171778224	Superoxide dismutase [Cu-Zn] 2 (EC 1.15.1.1) from Zea mays	E.C. 1.15.1.1	PTHR10003	K04565	KOG0441	DETOX1-PWY DETOX1-PWY1ROS	≥ 15 SNPs tested; 2.5% were associated**	MpT, MpNC, MpB, MpVa	no QTL
Environmental and Cellular Processes	AC205274.3_FG001	Zm00001d009296	B4FQY1	8.03	8	51816721	51871224	Pathogenesis-related protein PRMS (Pathogeneis protein1)		PTHR10334		KOG3017		≥ 15 SNPs tested; 0 were associated	MpT, MpNC, MpVa	no QTL	Front. Plant Sci. 2017, 8, 1758
Environmental and Cellular Processes	GRMZM2G005350	Zm00001d011037	Q9ATY4	8.05	8	132714588	132719843	MAP kinase phosphatase isoform 1	E.C. 3.1.3.48	PTHR10159		KOG1716		≥ 15 SNPs tested; 0.5% were associated	MpT, MpNC, MpVa	no QTL
Environmental and Cellular Processes	GRMZM2G092741	Zm00001d048511	C0PMB3	9.08	9	154674136	154679245	AP-2, α subunit, uncharacterized protein		PTHR22780	K11824	KOG1077		≥ 15 SNPs tested; 2.0% were associated	MpT, MpNC, MpB, MpVa	no QTL	BMC Genomics 2015, 16, 673.
Environmental and Cellular Processes	GRMZM2G181192	Zm00001d024245	Q6XC06	10.03	10	60090336	60096837	Lactoylglutathione lyase (methyl glyoxalase)	E.C. 4.4.1.5 E.C.	PTHR10374	K01759	KOG2943	PWY-5386	≥ 15 SNPs tested; 0.5% were associated	MpT, MpVa	no QTL	Phytopathology 2007, 97, 1094-1103; Mol Breeding 2012, 30, 53-68
Environmental and Cellular Processes	GRMZM2G015605	Zm00001d024778	C0HIJ6	10.03	10	87283919	87284844	HYDROPHOBIC PROTEIN RCI2A		PTHR21659				≥ 15 SNPs tested; 0.5% were associated	MpT, MpVa	no QTL	The Crop J 2017, 5, 396-406
Environmental and Cellular Processes	GRMZM2G407650	Zm00001d024943	A0A1D6J2Y8	10.04	10	95907762	95909551	Putative cytochrome P450 superfamily protein		PTHR24298				≥ 15 SNPs tested; 7% were associated**	MpT, MpVa	no QTL	Crop Sci 2015, 55, 1857-1867
Fatty Acid/ Lipid Metabolism	GRMZM5G822593	Zm00001d031449	A0A1D6KIW6	1.06	1	188148388	188153483	lipoxygenase13 lipoxygenase 2 chloroplastic	E.C. 1.13.11.12	PTHR11771	K00454	-	PWY-5410, PWY-735, PWY-5409	11 SNPs tested; 0 were associated	MpT, MpNC, MpB, MpVa	no QTL	PLoS One 2017, 12, e0181265
Fatty Acid/ Lipid Metabolism	GRMZM2G040095	Zm00001d002000	A1XCI1	2.01	2	4192152	4196263	Lipoxygenase (LOX6)	E.C. 1.13.11.58	PTHR11771	K15718	ENOG410IF0U	PWY-5407, PWY-5408, PWY-5406		MpB	no QTL	PLoS One 2017, 12, e0181265
Fatty Acid/ Lipid Metabolism	GRMZM2G104843	Zm00001d003533	A1XCI3	2.04	2	45820737	45825105	lipoxygenase8	E.C. 1.13.11.12	PTHR11771	K00454	ENOG410IEKP			MpT, MpNC, MpB, MpVa	MpB QTL LOD 9; MpVa QTL LOD 4	PLoS One 2017, 12, e0181265
Fatty Acid/ Lipid Metabolism	GRMZM2G138342	Zm00001d042052	B6U6Z9	3.05	3	147446876	147454406	NAD kinase 1	E.C. 2.7.1.15 E.C. 2.7.1.86 E.C. 2.7.1.23	PTHR20275		KOG2178	PWY-5083	≥ 15 SNPs tested; 0.01% were associated	MpT, MpVa	MpT QTL LOD5.5; MpB QTL LOD5
Fatty Acid/ Lipid Metabolism	GRMZM2G156861	Zm00001d042541	Q9LKL4	3.06	3	168738873	168882335	lipoxygenase1	E.C. 1.13.11.58	PTHR11771	K15718	ENOG410IF0U	PWY-5407, PWY-5408, PWY-5406	≥ 15 SNPs tested; 0 were associated	MpT, MpB, MpVa	MpT QTL LOD5.5; MpB QTL LOD5	PLoS One 2017, 12, e0181265
Fatty Acid/ Lipid Metabolism	GRMZM2G085661	Zm00001d048710	C0PGU0	4.01	4	3265213	3267368	CYP71C4; Benzoxazinone synthesis2	E.C. 1.14.13.137	PTHR24298	K13223	KOG0156	PWY-4161 PWY-6949	≥ 15 SNPs tested; 0.1% were associated	MpT, MpNC, MpB	MpVa QTL LOD 5	BMC Genomics 2015, 16, 673.
Fatty Acid/ Lipid Metabolism	GRMZM2G168404	Zm00001d053586	K7U6R9	4.09	4	230935013	230937134	Putative cytochrome P450 superfamily protein/ hydroperoxide dehydratase (AOS)	E.C. 4.2.1.92	PTHR24286		ENOG410Y1KX	PWY-735	≥ 15 SNPs tested; 0 were associated	MpT, MpNC, MpB, MpVa	MpB QTL LOD 8; MpVa QTL LOD 6.5	BMC Genomics 2015, 16, 673.
Fatty Acid/ Lipid Metabolism	GRMZM2G015419	Zm00001d053675	Q06XS3	4.09	4	234164919	234168681	Lipoxygenase 10		PTHR11771		ENOG410IIW1	PWY-5410	≥ 15 SNPs tested; 0 were associated	MpT, MpNC, MpB, MpVa	MpB QTL LOD 7; MpVa QTL LOD 6.5	PLoS One 2017, 12, e0181265
Fatty Acid/ Lipid Metabolism	GRMZM2G102760	Zm00001d013493	A1XCI0	5.02	5	12274159	12279067	lipoxygenase5		PTHR11771	K15718			≥ 15 SNPs tested; 0.5% were associated	Not polymorphic in any population	no QTL	PLoS One 2017, 12, e0181265
Fatty Acid/ Lipid Metabolism	GRMZM2G110201	Zm00001d014093	C0P820	5.03	5	31151419	31155713	3-ketoacyl-CoA thiolase 2 peroxisomal	E.C. 2.3.1.16	PTHR18919	K07513	KOG1389	PWY-5136, PWY-561, PWY-6435, PWY-7606, PWY-735	≥ 15 SNPs tested; 0 were associated	MpT, MpNC, MpB, MpVa	MpT QTL LOD 9	BMC Genomics 2015, 16, 673.
Fatty Acid/ Lipid Metabolism	GRMZM2G126055	Zm00001d037091	B4FLC6	6.04	6	107348906	107350860	Cytochrome P450 709B2		PTHR24282	K20660	KOG0157		≥ 15 SNPs tested; 6% associated	Not polymorphic in any population	no QTL
Fatty Acid/ Lipid Metabolism	GRMZM5G841142	Zm00001d037429	B4FMX6	6.05	6	121491541	121495029	thioredoxin reductase	E.C. 1.8.1.9	PTHR22912	K00384	KOG0404	THIOREDOX-PWY	≥ 15 SNPs tested; 2% were associated**	MpT, MpNC, MpB, MpVa	MpB QTL LOD 3.5	Crop Science 2015, 55, 1857-1867.
Fatty Acid/ Lipid Metabolism	GRMZM2G002959	Zm00001d037521	B4G0E0	6.05	6	124328526	124334707	Acyl-coenzyme A oxidase 4 peroxisomal	E.C. 1.3.3.6	PTHR10909	K00232		PWY-5136, PWY-6837, PWY-561, PWY-7606, PWY-7726, PWY-735	≥ 15 SNPs tested; 0 were associated	MpT, MpNC, MpB, MpVa	no QTL
Fatty Acid/ Lipid Metabolism	GRMZM2G135108	Zm00001d037547	A0A1D6LYW3	6.05	6	125194486	125196087	guaiacol peroxidase3	E.C. 1.11.1.7		K00430		PWY-6824 PWY-5466	≥ 15 SNPs tested; 0 were associated	MpT, MpNC, MpB, MpVa	no QTL
Fatty Acid/ Lipid Metabolism	GRMZM2G117357	Zm00001d037939	A0A1D6M1Z9	6.05	6	138676388	138691040	enoyl-CoA hydratase	E.C. 4.2.1.17	PTHR23309	K10527			≥ 15 SNPs tested; 0 were associated	MpT, MpNC, MpB, MpVa	MpB QTL LOD 5	BMC Genomics 2015, 16, 673.
Fatty Acid/ Lipid Metabolism	GRMZM2G469409	Zm00001d020612	B4FFM9	7.02	7	121216159	121220795	Choline/ethanolamine kinase	E.C. 2.7.1.82	PTHR22603	K00894	KOG4720	PWY4FS PWY-3385	≥ 15 SNPs tested; 0.7% were associated**	MpT, MpNC, MpB, MpVa	no QTL
Fatty Acid/ Lipid Metabolism	GRMZM2G106250	Zm00001d012590	B4F890	8.08	8	171257496	171259372	3-hydroxybutyryl-CoA dehydrogenase				KOG2304		≥ 15 SNPs tested; 0.5% were associated	MpVa	no QTL	BMC Genomics 2015, 16, 673.
Fatty Acid/ Lipid Metabolism	GRMZM2G382673	Zm00001d045893	A0A1D6NZQ3	9.03	9	45381470	45382436	Thioredoxin-like protein 5		PTHR12452		KOG3425		≥ 15 SNPs tested; 0 were associated	MpT, MpNC, MpB, MpVa	no QTL
Fatty Acid/ Lipid Metabolism	GRMZM5G851266	Zm00001d000001	K7TGW6	10.03	10	59669631	59671907	polyphenol oxidase1	E.C. 1.10.3.1	PTHR11474	K00422		Pwy-6752	10 SNPs tested; 17% were associated**	MpT, MpVa	no QTL
Fatty Acid/ Lipid Metabolism	GRMZM2G070092	Zm00001d025524	A1XCI2	10.04	10	120216862	120221081	lipoxygenase7		PTHR11771	K00454	ENOG410IEKP		≥ 15 SNPs tested; 2% were associated	Not polymorphic in any population	no QTL	PLoS One 2017, 12, e0181265
Fatty Acid/ Lipid Metabolism	GRMZM2G127668	Zm00001d026431	A0A1D6JFN1	10.07	10	144405285	144406983	OXIDOREDUCTASE, 2OG-FE II OXYGENASE FAMILY PROTEIN	E.C. 1.14.11.9	PTHR10209		-	PWY-5059 PWY-5152 PWY-6787 PWY1F-FLAVSYN	≥ 15 SNPs tested; 0.5% were associated**	MpT, MpVa	no QTL
Genetic Information Processing	GRMZM2G006676	Zm00001d027988	B6SJU4	1.02	1	19103230	19104089	proline rich extension signature						≥ 15 SNPs tested; 2% were associated	MpT, MpNC	MpVa QTL LOD 3.7
Genetic Information Processing	GRMZM2G022365	Zm00001d031101	Q94IQ8	1.06	1	175322304	175330120	Putative methyl-binding domain protein MBD106 from Zea mays		PTHR33729				≥ 15 SNPs tested; 0.01% were associated	MpT, MpNC, MpB, MpVa	no QTL
Genetic Information Processing	GRMZM2G009958	Zm00001d034175	A0A1D6L618	1.1	1	280647333	280649595	maternal effect embryo arrest 14 Uncharacterized protein/ CCG-binding protein 1		PTHR36345				≥ 15 SNPs tested; 7% were associated**	MpT, MpNC, MpB, MpVa	MpB QTL LOD 3	Crop Science 2015, 55, 1857-1867.
Genetic Information Processing	GRMZM2G003784	Zm00001d002833	B6SJD9	2.03	2	23571008	23573148	Pepsin A. (endopeptidase)	E.C. 3.4.23.12	PTHR13683		KOG1339		≥ 15 SNPs tested; 3% were associated**	MpT, MpB, MpVa	MpB QTL LOD 6; MpVa QTL LOD 4	Crop Science 2015, 55, 1857-1867.
Genetic Information Processing	GRMZM2G155437	Zm00001d005089	B4FKS1	2.06	2	153763084	153765172	Ribosome assembly factor mrt4 mRNA turnover protein 4		PTHR21141	K14815	KOG0816		≥ 15 SNPs tested; 3.5% were associated**	MpT, MpNC, MpB, MpVa	MpB QTL LOD 5.5	Crop Science 2015, 55, 1857-1867.
Genetic Information Processing	GRMZM2G304548	Zm00001d005230	B6UHB4	2.06	2	160784378	160785866	corn-activated Hageman factor inhibitor1	-	PTHR34481		ENOG410JY1U		≥ 15 SNPs tested; 0 were associated	MpT, MpNC, MpB, MpVa	MpB QTL LOD 5.5	Phytopath 1998, 88:276-2841
Genetic Information Processing	GRMZM2G163418	Zm00001d005622	A0A1D6EP52	2.06	2	176398481	176400987	WRKY74-superfamily of TFs having WRKY and zinc finger domains		PTHR32096				≥ 15 SNPs tested; 0 were associated	MpT, MpNC, MpB, MpVa	MpB QTL LOD 5.5
Genetic Information Processing	GRMZM2G037574	Zm00001d005788	B6TUN5	2.06	2	183834147	183834918	Zinc finger protein 2		PTHR13912				≥ 15 SNPs tested; 7.5% were associated**	MpT, MpNC, MpB, MpVa	MpB QTL LOD 5.5	Crop Science 2015, 55, 1857-1867.
Genetic Information Processing	GRMZM2G057852	Zm00001d005789	B4FZQ6	2.06	2	183846599	183847686	Histone H2B.3		PTHR23428	K11252	KOG1744		≥ 15 SNPs tested; 7.5% were associated**	MpT, MpNC, MpB, MpVa	MpB QTL LOD 5.5	Crop Science 2015, 55, 1857-1867.
Genetic Information Processing	GRMZM2G166337	Zm00001d006585	Q9SQA1	2.08	2	205695705	205697501	R2R3MYB-domain protein.		PTHR10641	K09422	KOG0048		≥ 15 SNPs tested; 4% were associated**	MpT, MpB, MpVa	no QTL	Crop Science 2015, 55, 1857-1867.
Genetic Information Processing	GRMZM2G041352	Zm00001d040014	A0A1D6MM68	3.04	3	23495014	23497217	Nuclease PA3. Similar to Arabidopsis thaliana endonuclease 2	E.C. 3.1.30.1	PTHR33146				≥ 15 SNPs tested; 0 were associated	MpT, MpNC, MpB, MpVa	no QTL	BMC Genomics 2015, 16, 673.
Genetic Information Processing	GRMZM2G096100	Zm00001d040519	B4FY73	3.04	3	48108114	48109584	Germin-like protein subfamily 2 member 1 (Cupin)	-	PTHR31238		ENOG410IUIS		≥ 15 SNPs tested; 0 were associated	MpT, MpNC, MpB, MpVa	MpT QTL LOD 4; MpB QTL LOD 6	Phytochemistry 2003, 65, 7-17 Plant Physiol 2009, 149, 286-296
Genetic Information Processing	GRMZM2G160840	Zm00001d041580	Q9SQD3	3.05	3	127632800	127634389	R2R3MYB-domain protein		PTHR10641	K09422	KOG0048		≥ 15 SNPs tested; 0.5% were associated**	MpT, MpNC, MpB, MpVa	MpT QTL LOD5.5; MpB QTL LOD5	Crop Science 2015, 55, 1857-1867.
Genetic Information Processing	GRMZM2G089525	Zm00001d044168	A0A1D6NI85	3.09	3	217438918	217440728	Heat stress transcription factor C-1		PTHR10015	K09419			≥ 15 SNPs tested; 0 were associated	MpT, MpNC, MpB, MpVa	no QTL	Crop Science 2015, 55, 1857-1867.
Genetic Information Processing	GRMZM2G054125	Zm00001d049173	K7TZX4	4.03	4	17875436	17878321	Putative WRKY DNA-binding domain superfamily protein		PTHR31221		-		≥ 15 SNPs tested; 0.1% were associated	MpT, MpNC, MpB, MpVa	no QTL
Genetic Information Processing	GRMZM2G111261	Zm00001d049374	K7TWG5	4.04	4	26679301	26681632	F-box domain containing protein		PTHR11102				≥ 15 SNPs tested; 2% were associated**	MpT, MpNC, MpVa	no QTL	Crop Science 2015, 55, 1857-1867.
Genetic Information Processing	GRMZM2G359102	Zm00001d049867	A0A1D6PYG7	4.05	4	47562534	47565049	TC249150 proline-rich protein family-like		PTHR31568				13 SNPs tested; 2% were associated	MpT, MpNC, MpB, MpVa	no QTL	Toxins 2011, 3, 538-550
Genetic Information Processing	GRMZM2G377217	Zm00001d051328	K7UHL4	4.06	4	151097946	151109901	Putative WRKY DNA-binding domain superfamily protein		PTHR31221				≥ 15 SNPs tested; 1% were associated	MpT, MpNC, MpB	no QTL
Genetic Information Processing	GRMZM2G156785	Zm00001d051427	A0A1D6Q6U2	4.06	4	154652176	154654247	HIGH MOBILITY GROUP B PROTEIN 3		PTHR13711	K11296	KOG0381		≥ 15 SNPs tested; 0 were associated	MpT, MpNC, MpB	no QTL
Genetic Information Processing	GRMZM2G057262	Zm00001d051484	A0A1D6Q758	4.06	4	156744963	156746807	Putative RING zinc finger domain superfamily protein/ S-ribonuclease binding protein SBP1		PTHR10044	K19042	KOG1100		≥ 15 SNPs tested; 0 were associated	MpT, MpNC, MpB	MpB QTL LOD 9
Genetic Information Processing	GRMZM2G147780	Zm00001d051553	A0A1D6Q7Y1	4.06	4	159591266	159596636	Rop guanine nucleotide exchange factor 14						≥ 15 SNPs tested; 3% were associated**	MpT, MpNC, MpB	MpB QTL LOD 9
Genetic Information Processing	GRMZM2G007729	Zm00001d052194	O64960	4.08	4	179852643	179853912	23.6 KDA HEAT SHOCK PROTEIN, MITOCHONDRIAL-RELATED		PTHR11527	K13993	KOG0710		≥ 15 SNPs tested; 0.1% were associated	MpT, MpB, MpVa	MpB QTL LOD 9
Genetic Information Processing	GRMZM2G461648	Zm00001d052355	K7ULR5	4.08	4	184849931	184851199	Putative WRKY DNA-binding domain superfamily protein		PTHR31282		ENOG411160G		≥ 15 SNPs tested; 0.1% were associated	MpT, MpNC, MpB, MpVa	MpB QTL LOD 8; MpVa QTL LOD 6.5
Genetic Information Processing	GRMZM2G174481	Zm00001d053932	B4FMP6	4.1	4	238978289	238981287	NAD(P)-linked oxidoreductase superfamily protein	E.C. 1.1.1.224	PTHR11732		KOG1577	PWY-3881	≥ 15 SNPs tested; 1% were associated	MpT, MpB, MpVa	MpB QTL LOD 7	BMC Genomics 2015, 16, 673.
Genetic Information Processing	GRMZM2G165901	Zm00001d013568	P10979	5.02	5	14084193	14085595	Glycine-rich RNA-binding, abscisic acid-inducible protein		PTHR24012		KOG0118		≥ 15 SNPs tested; 1% were associated	MpT, MpNC, MpB, MpVa	no QTL	PLoS One 2012, 7, e47832
Genetic Information Processing	GRMZM2G338693	Zm00001d013713	A0A1D6GLM0	5.03	5	17212985	17288687	Nucleotide-binding protein-like (NUBPL)		PTHR23264		KOG3022		≥ 15 SNPs tested; 0 were associated	MpT, MpNC, MpB, MpVa	no QTL
Genetic Information Processing	GRMZM2G108474	Zm00001d014957	B4FL17	5.03	5	68048817	68051710	Translationally controlled tumor protein-like protein from Zea mays		PTHR11911		KOG1727		12 SNPs tested; 0 were associated	MpT, MpNC, MpB, MpVa	MpT QTL LOD 9
Genetic Information Processing	GRMZM5G803365	Zm00001d015777	B6TMR8	5.04	5	115626336	115327652	26.5 KDA HEAT SHOCK PROTEIN, MITOCHONDRIAL		PTHR11527	K13993	KOG0710		No SNPs in interval to test	MpNC, MpB, MpVa	no QTL
Genetic Information Processing	GRMZM2G048450	Zm00001d016052	C0HGB4	5.04	5	138386996	138389124	WRKY transcription factor		PTHR32096		ENOG410IVI3		15 SNPs tested; 0 were associated	MpNC, MpB, MpVa	no QTL
Genetic Information Processing	GRMZM2G019317	Zm00001d017913	B8A2N9	5.06	5	204644182	204648555	Protein NSP-INTERACTING KINASE 1				ENOG410IG2T		≥ 15 SNPs tested; 0.01% were associated	MpT, MpNC, MpB, MpVa	no QTL
Genetic Information Processing	GRMZM2G105874	Zm00001d000367	A0A1X7YIB5	5.07	5	206840815	206849981	S-adenosyl-L-methionine-dependent methyltransferases superfamily protein						≥ 15 SNPs tested; 1.5% were associated	MpT, MpNC, MpB, MpVa	no QTL	Crop Sci 2015, 55, 1-11
Genetic Information Processing	GRMZM2G469142	Zm00001d018388	A0A1D6HNG0	5.08	5	213964193	213966299	Alginate regulatory protein AlgP		PTHR33670				≥ 15 SNPs tested; 0.3% were associated	MpT, MpB, MpVa	MpT QTL LOD4.5	BMC Genomics 2015, 16, 673.
Genetic Information Processing	GRMZM2G059836	Zm00001d034978	B6SXF1	6	6	662045	662968	TC474624/ TC305930 Farnesylated protein 3-C	-	PTHR22814		KOG1603		14 SNPs tested; 5% were associated**	MpT, MpNC, MpVa	no QTL	BMC Plant Biol 2014 14, 141
Genetic Information Processing	GRMZM2G125081	Zm00001d035097	A0A1D6LEH3	6	6	5162305	5165886	Putative leucine-rich repeat protein kinase family protein						≥ 15 SNPs tested; 3.5% were associated	MpT, MpNC, MpVa	no QTL	BMC Genomics 2015, 16, 673.
Genetic Information Processing	GRMZM2G163054	Zm00001d037607	C4J6I0	6.05	6	127773579	127775131	Putative WRKY DNA-binding domain superfamily protein		PTHR31221		ENOG410IZA6		≥ 15 SNPs tested; 0.5% were associated	MpT, MpNC, MpB, MpVa	no QTL
Genetic Information Processing	GRMZM2G360681	Zm00001d038806	C0PDC7	6.06	6	160819908	160819927	Chaperone protein ClpB1		PTHR11638	K03695	KOG1051		≥ 15 SNPs tested; 0.5% were associated	MpT, MpNC, MpVa	no QTL
Genetic Information Processing	GRMZM2G172204	Zm00001d019312	B7ZZ04	7.02	7	26167430	26169874	beta glucosidase aggregating factor1 (Dirigent protein) jasmonate-induced protein				ENOG410JP5H		≥ 15 SNPs tested; 0 were associated	MpT, MpNC, MpB, MpVa	no QTL	Appl Microbiol Biotechnol 2013, 97, 8427-8438
Genetic Information Processing	GRMZM2G139815	Zm00001d020136	B6U244	7.02	7	92417479	92419510	WRKY74-superfamily of TFs having WRKY and zinc finger domains		PTHR32096		ENOG410JAHG		≥ 15 SNPs tested; 0 were associated	MpT, MpNC, MpB, MpVa	no QTL	GM Crops & Foods 2013, 4:98-108
Genetic Information Processing	GRMZM2G025895	Zm00001d020137	K7UVX8	7.02	7	93189728	93191396	Putative WRKY DNA-binding domain superfamily protein		PTHR32096		ENOG410YBEV		≥ 15 SNPs tested; 0 were associated	MpT, MpNC, MpB, MpVa	no QTL
Genetic Information Processing	GRMZM2G125653	Zm00001d020492	B1Q040	7.02	7	115336589	115338419	Uncharacterized protein; WRKY DNA-binding protein		PTHR31429		ENOG410YHES		≥ 15 SNPs tested; 0 were associated	MpT, MpNC, MpB, MpVa	no QTL
Genetic Information Processing	GRMZM2G444075	Zm00001d021714	A0A096TU30	7.03	7	155780323	155784598	BTB/POZ domain-containing protein		PTHR32370				≥ 15 SNPs tested; 2% were associated**	MpT, MpNC, MpB, MpVa	no QTL	Genesis 2016 54, 505-518
Genetic Information Processing	GRMZM2G374971	Zm00001d021901	C0P7Y2	7.04	7	160254708	160256026	stress-induced protein1		PTHR31048		ENOG410IIHC		≥ 15 SNPs tested; 0 were associated	MpT, MpNC, MpB	no QTL
Genetic Information Processing	GRMZM2G129761	Zm00001d022278	B4FYU6	7.04	7	168825649	168826990	1-Cys peroxiredoxin PER1	E.C. 1.11.1.15			KOG0854		≥ 15 SNPs tested; 0 were associated	MpT, MpNC, MpB, MpVa	no QTL	Phytopathology 2007 97:1094-1103
Genetic Information Processing	GRMZM2G467059	Zm00001d008284	B4FLQ8	8.01	8	3802280	3805646	26s proteasome non-ATPase regulatory subunit 14 (Zea mays	E.C. 3.4.25.1	PTHR10410	K03030	KOG1555		≥ 15 SNPs tested; 0.5% were associated**	MpT	no QTL	Toxins 2016, 8, 258
Genetic Information Processing	GRMZM2G034157	Zm00001d008841	C4J494	8.03	8	21620266	21621116	17.8 kd classII heat shock protein from Zea mays HSP22_MAIZE from Zea mays		PTHR11527	K13993	KOG0710		≥ 15 SNPs tested; 0 were associated	MpT, MpNC, MpVa	no QTL
Genetic Information Processing	GRMZM2G063536	Zm00001d010371	B6SK87	8.03	8	108689439	108690609	rRNA N-glycosidase (Ribosome-inactivating protein 3)						13 SNPs tested; 0 were associated	MpT, MpNC, MpVa	no QTL
Genetic Information Processing	GRMZM2G061408	Zm00001d020137	K7V3U4	8.04	8	109092838	109094506	Putative WRKY DNA-binding domain superfamily protein		PTHR32096		ENOG410JAHG		3 SNPs tested; 0 were associated	MpT, MpVa	no QTL
Genetic Information Processing	GRMZM2G028393	Zm00001d011080	Q42420	8.05	8	133996633	133997534	Protease inhibitor (pis7)	-	PTHR33091				≥ 15 SNPs tested; 0.5% were associated	MpT, MpNC, MpVa	no QTL	Plant J 1994, 6, 141-150
Genetic Information Processing	GRMZM2G411766	Zm00001d011496	K7V426	8.06	8	147544923	147546743	Putative WRKY DNA-binding domain superfamily protein		PTHR32096				≥ 15 SNPs tested; 0.5% were associated	MpT, MpNC, MpVa	MpVa QTL LOD 3.5	Sci Rep 2016, 6, 29843
Genetic Information Processing	AC212353.4_FG004	Zm00001d044808	C0HDQ8	9.01	9	3476384	3477619	Putative RING zinc finger domain superfamily protein RING-H2 finger protein ATL46				KOG0800		≥ 15 SNPs tested; 2% were associated	MpT, MpNC, MpB	no QTL
Genetic Information Processing	AC212353.4_FG004	Zm00001d044808	C0HDQ8	9.01	9	3476384	3477619	RING-H2 finger protein ATL46		PTHR14155		KOG0800		No SNPs tested	Not polymorphic in any population	no QTL
Genetic Information Processing	GRMZM2G003551	Zm00001d045283	K7VAJ9	9.02	9	18108182	18111635	Putative WRKY DNA-binding domain superfamily protein		PTHR32096		ENOG410YZU1		10 SNPs tested; 0 were associated	MpT, MpNC, MpB, MpVa	no QTL
Genetic Information Processing	GRMZM2G303312	Zm00001d048501	B4FF64	9.07	9	154512218	154520697	Uncharacterized protein		PTHR12357		KOG1901		12 SNPs tested; 3% were associated	MpT, MpNC, MpB, MpVa	no QTL	BMC Genomics 2015, 16, 673.
Genetic Information Processing	GRMZM2G151903	Zm00001d023277	B4FAL0	10	10	2435350	2439141	Putative MATE efflux family protein/ Protein DETOXIFICATION		PTHR11206	K03327			≥ 15 SNPs tested; 2% were associated	MpVa	no QTL	BMC Genomics 2015, 16, 673.
Genetic Information Processing	GRMZM2G005207	Zm00001d023332	C0PKA1	10.01	10	3995050	3997307	Putative WRKY DNA-binding domain superfamily protein		PTHR31282		ENOG410JS7Q		≥ 15 SNPs tested; 2.5% were associated**	MpT	no QTL
Genetic Information Processing	GRMZM2G441031	Zm00001d023336	K7UBH1	10.01	10	4035458	4036997	Putative WRKY DNA-binding domain superfamily protein		PTHR31282		ENOG41106UJ		≥ 15 SNPs tested; 2.5% were associated**	MpT	no QTL
Genetic Information Processing	GRMZM2G136910	Zm00001d023529	B4FKG5	10.02	10	8852553	8853933	abscisic acid stress ripening1		PTHR33801		ENOG410J2P0		≥ 15 SNPs tested; 0.5% were associated	MpT	no QTL
Genetic Information Processing	GRMZM2G090594	Zm00001d024376	B6U600	10.03	10	68737989	68739253	WRKY25-superfamily of TFs having WRKY and zinc finger domains.		PTHR31282		ENOG41107D9		≥ 15 SNPs tested; 2.5% were associated	MpT, MpVa	no QTL
Genetic Information Processing	GRMZM5G851490	Zm00001d024768	A0A1D6J1S5	10.03	10	87108609	87113347	Putative WRKY DNA-binding domain superfamily protein		PTHR31429				≥ 15 SNPs tested; 0.1% were associated	MpT, MpVa	no QTL
Genetic Information Processing	GRMZM2G158141	Zm00001d024883	K7TIW4	10.04	10	91969918	91973338	C2H2-like zinc finger protein		PTHR31681		ENOG41122MS		≥ 15 SNPs tested; 1% were associated**	MpT, MpVa	no QTL	Crop Science 2015, 55, 1857-1867.
Genetic Information Processing	GRMZM2G159675	Zm00001d025239	B4FCE3	10.04	10	109737481	109746159	Small nuclear ribonucleoprotein F ;Sm-like protein LSM6A		PTHR11021	K12625	KOG1783		≥ 15 SNPs tested; 2.5% were associated**	MpT, MpVa	no QTL	Crop Science 2015, 55, 1857-1867.
Genetic Information Processing	GRMZM2G058573	Zm00001d025705	Q94F80	10.04	10	125923937	125946058	NAD-dependent protein deacetylase SRT1 Sirtuin 1.	E.C. 3.5.1.98	PTHR11085	K11416	KOG1905		≥ 15 SNPs tested; 1% were associated**	MpT, MpVa	no QTL	Crop Science 2015, 55, 1857-1867.
Genetic Information Processing	GRMZM2G024466	Zm00001d025830	A0A0K1H3E7	10.05	10	130059161	130061644	dicer-like 103/ Ribonuclease III	E.C. 3.1.26.3	PTHR14950	K11592			≥ 15 SNPs tested; 0.1% were associated	MpT, MpVa	no QTL	Plant Cell 2015, 27, 2163-2177
Genetic Information Processing	GRMZM2G468855	Zm00001d025924	B6U607	10.05	10	132641379	132643788	1.1.1.208 - (+)-neomenthol dehydrogenase / Monoterpenoid dehydrogenase	E.C. 1.1.1.208	PTHR24322	K15095	KOG1208		≥ 15 SNPs tested; 1% were associated	MpT, MpVa	no QTL
Genetic Information Processing	GRMZM2G148467	Zm00001d026175	A0A1D6JD63	10.06	10	139106686	139109641	Squamosa promoter-binding protein like (SBP domain) transcription factor family protein.		PTHR31251				≥ 15 SNPs tested; 2.5% were associated	MpT, MpVa	no QTL	Crop Sci 2015, 55, 1857-1867
UNKNOWN	GRMZM2G166166	Zm00001d030658	A0A1D6KDD8	1.05	1	149327279	149335285	uncharacterized protein						≥ 15 SNPs tested; 0 were associated	MpT, MpNC, MpB, MpVa	no QTL
UNKNOWN	GRMZM2G053140	Zm00001d044189	C0PCQ7	3.09	3	217912863	217918357	Uncharacterized protein (cyclin-D5-3-like)		PTHR31827				≥ 15 SNPs tested; 0.01% were associated	MpT, MpNC, MpB, MpVa	no QTL	Crop Science 2015, 55, 1857-1867; Physiol Plant 2011, 143:297-208
UNKNOWN	GRMZM2G165601	Zm00001d017535	B6UHT4	5.05	5	193591234	193592916	Putative uncharacterized protein.		PTHR33148				≥ 15 SNPs tested; 1.5% were associated	MpT, MpNC, MpB, MpVa	no QTL	BMC Genomics 2015, 16, 673.
UNKNOWN	GRMZM2G331766	Zm00001d046896	K7VXB8	9.04	9	107353556	107354808	uncharacterized protein		PTHR35162				≥ 15 SNPs tested; 2.5% were associated**	MpT, MpNC, MpB, MpVa	no QTL	Crop Science 2015, 55, 1857-1867.
UNKNOWN	GRMZM2G108619	Zm00001d047107	B4FTS8	9.04	9	117072471	117075925	Plant protein of unknown function		PTHR33167				≥ 15 SNPs tested; 3.5% were associated**	MpT, MpNC, MpB, MpVa	no QTL	Crop Science 2015, 55, 1857-1867.
